# Supplementary material for: Stimulated Raman Spectroscopy for Intraoperative Glioblastoma Diagnosis—A Complementary Tool to Frozen Section?
Source: Cancers (Basel). 2026 Mar 24;18(7):1053. doi: 10.3390/cancers18071053 (PMC13072363; doi:10.3390/cancers18071053)
Supplement: Supplementary file 1 [file cancers-18-01053-s001.zip]

Archive with 1 entries (1 files):
- cancers-4140602-supplementary.pdf
